# Supplementary material for: Synthesis and Applications of Encapsulated Glycol-Stabilized Lyotropic Cholesteric Liquid Crystal Hydrogels
Source: Gels. 2025 May 25;11(6):388. doi: 10.3390/gels11060388 (PMC12191655; doi:10.3390/gels11060388)
Supplement: Supplementary file 1 [file gels-11-00388-s001.zip]

Archive with 1 entries (1 files):
- gels-3606454-supplementary.pdf
